# Supplementary material for: Biodeterioration of Microplastics by Bacteria Isolated from Mangrove Sediment
Source: Toxics. 2023 May 5;11(5):432. doi: 10.3390/toxics11050432 (PMC10222261; doi:10.3390/toxics11050432)
Supplement: Supplementary file 1 [file toxics-11-00432-s001.zip]

Archive with 1 entries (1 files):
- toxics-2321152-supplementary.pdf
